# Supplementary material for: Fungal Cordyceps Nucleosides and Analogs as Potential Anti-Glioblastoma PD-L1 Inhibitors: An In Silico Multiparameter Optimization (MPO) Design
Source: Int J Mol Sci. 2026 Jun 2;27(11):5024. doi: 10.3390/ijms27115024 (PMC13256099; doi:10.3390/ijms27115024)
Supplement: Supplementary file 1 [file ijms-27-05024-s001.zip]

Archive with 2 entries (2 files):
- Suplement 1.pdf
- Suplement_2 Ranked_compounds_MPO_logBB.csv
