# Supplementary material for: Fungal Cordyceps Nucleosides and Analogs as Potential Anti-Glioblastoma PD-L1 Inhibitors: An In Silico Multiparameter Optimization (MPO) Design
Source: Int J Mol Sci. 2026 Jun 2;27(11):5024. doi: 10.3390/ijms27115024 (PMC13256099; doi:10.3390/ijms27115024)
Supplement: Supplementary file 1 [file ijms-27-05024-s001.zip › Suplement_2 Ranked_compounds_MPO_logBB.csv]

Compuesto	SMILES	Affinity	logBB	MPO_score	Lipinski_violations	MW	LogP	TPSA	HBA	HBD
CHEMBL4077793	N[C@@H](C[C@H]1O[C@H]([C@H](O)[C@@H]1O)N1C=NC2=C(N)N=CN=C12)CC1CCCCC1	10,8	-1,16	0,839590801355507	0	376,461	0,715499999999999	145,33	9	4
VYC	C1=CC=C(C(=C1)C2=CC=CC(=C2Cl)COC3=CC(=C(C=C3)CNCCO)OCC4=CC(=CN=C4)C#N)F	10,9	-1,015	0,814877559990372	2	517,988	5,65268000000001	87,4	6	2
BMS-1	CC1=C(C=CC=C1COC2=CC(=C(C(=C2)OC)CN3CCCC[C@H]3C(=O)O)OC)C4=CC=CC=C4	10,3	-0,43	0,810961538461539	1	475,585	5,69732000000001	68,23	5	1
CHEMBL4089220	N[C@@H](CC1CCCC1)C[C@H]1O[C@H]([C@H](O)[C@@H]1O)N1C=NC2=C(N)N=CN=C12	10,4	-1,133	0,798570811407234	0	362,434	0,325399999999999	145,33	9	4
CHEMBL4095823	N[C@H](CC1CCCC1)C[C@H]1O[C@H]([C@H](O)[C@@H]1O)N1C=NC2=C(N)N=CN=C12	10,2	-1,133	0,778057990894413	0	362,434	0,325399999999999	145,33	9	4
CHEMBL4074394	N[C@@H](CC1CCC1)C[C@H]1O[C@H]([C@H](O)[C@@H]1O)N1C=NC2=C(N)N=CN=C12	9,8	-1,137	0,737031512672125	0	348,407	-0,0647	145,33	9	4
CHEMBL2092784	NC1=C2N=CN([C@@H]3O[C@H](CC4CCNC4)[C@@H](O)[C@H]3O)C2=NC=N1	9,7	-1,145	0,726773428022421	0	320,353	-0,9727	131,34	9	4
CHEMBL1222699	C[C@@]1(O)[C@@H](CO)O[C@@H](N2C=NC3=C(N)N=CN=C23)[C@]1(C)F	9,3	-1,535	0,725666160323695	0	297,29	-0,2226	119,31	8	3
CHEMBL4556165	CN1C=CC2=C1C1=C(N=CN=C1N)N2[C@@H]1O[C@H](CO)[C@@H](O)[C@H]1O	9,6	-1,135	0,716519110757628	0	319,321	-0,8833	131,58	9	4
CHEMBL4085649	N[C@H](CC1CCC1)C[C@H]1O[C@H]([C@H](O)[C@@H]1O)N1C=NC2=C(N)N=CN=C12	9,6	-1,137	0,716518692159305	0	348,407	-0,0647	145,33	9	4
CHEMBL4095401	N[C@@H](CC1CC1)C[C@H]1O[C@H]([C@H](O)[C@@H]1O)N1C=NC2=C(N)N=CN=C12	9,6	-1,139	0,716518273560981	0	334,38	-0,4548	145,33	9	4
CHEMBL4517245	CN1C=CC2=C1N([C@@H]1O[C@H](CO)[C@@H](O)[C@H]1O)C1=C2C(N)=NC=N1	9,5	-1,257	0,706237166003484	0	319,321	-0,883300000000001	131,58	9	4
CHEMBL3246454	CC(C)(C)C(=O)OC[C@H]1O[C@H]([C@@H](O)[C@@H]1O)N1C=NC2=C(N)N=CN=C12	9,5	-1,369	0,706213724497367	0	351,363	-0,383000000000001	145,61	10	3
CHEMBL606266	NC1=NC=NC2=C1C1=C(N=CN=C1)N2C1O[C@H](CO)[C@@H](O)[C@H]1O	9,5	-1,451	0,706196561966103	0	318,293	-1,4318	152,43	10	4
CHEMBL1973929	CC1OC(N2C=NC3=C(N)N=C(Cl)N=C23)C(C)(O)C1O	9	-1,313	0,694943393968374	0	299,718	0,0911	119,31	8	3
CHEMBL609202	CC(C)NC1=NC(N)=C2N=CN(C3O[C@H](CO)[C@@H](O)[C@H]3O)C2=N1	9,3	-1,407	0,6856929506164	0	324,341	-1,1597	151,57	10	5
CHEMBL3246453	CC(C)CC(=O)OC[C@H]1O[C@H]([C@@H](O)[C@@H]1O)N1C=NC2=C(N)N=CN=C12	9,3	-1,432	0,685687718137356	0	351,363	-0,383000000000001	145,61	10	3
CHEMBL2113537	NC1=C2N=CN([C@@H]3O[C@H](COC4CC4)[C@@H](O)[C@H]3O)C2=NC(Cl)=N1	9,3	-1,46	0,685681857760826	0	341,755	-0,139900000000001	128,54	9	3
CHEMBL3427699	CNC(=O)OC[C@H]1O[C@H]([C@H](O)[C@@H]1O)N1C=NC2=C(N)N=CN=C12	9,3	-1,471	0,685679555470047	0	324,297	-1,6163	157,64	10	4
CHEMBL1531430	CC1(C)OC2[C@@H](CO)O[C@H](C2O1)N1C=NC2=C(N)N=CN=C12	8,9	-1,401	0,684668565385729	0	307,31	-0,1817	117,54	9	2
CHEMBL4103578	N[C@H](CC1CC1)C[C@H]1O[C@H]([C@H](O)[C@@H]1O)N1C=NC2=C(N)N=CN=C12	9,2	-1,139	0,67549263253534	0	334,38	-0,4548	145,33	9	4
CHEMBL1875220	NC1=C2N=CN(C3OCC(O)C(O)C3O)C2=NC(Cl)=N1	9,2	-1,549	0,67540681987902	0	301,69	-1,3266	139,54	9	4
CHEMBL610316	CN(C)C1=C2N=CN(C3O[C@H](CO)[C@@H](O)[C@@]3(C)O)C2=NC=N1	8,8	-1,317	0,674429736258906	0	309,326	-1,1061	116,76	9	3
CHEMBL609783	CC(=O)C1=NC(N)=C2N=CN(C3O[C@H](CO)[C@@H](O)[C@H]3O)C2=N1	9,1	-1,441	0,665173013932079	0	309,282	-1,7774	156,61	10	4
CHEMBL3622984	CCCC(=O)OC[C@H]1O[C@H]([C@H](O)[C@@H]1O)N1C=NC2=C(N)N=CN=C12	9,1	-1,472	0,665166525658065	0	337,336	-0,629000000000001	145,61	10	3
CHEMBL609789	CCCC[C@H](O)[C@H]1OC([C@H](O)[C@@H]1O)N1C=NC2=C(N)N=CN=C12	9,1	-1,488	0,665163176871477	0	323,353	-0,4212	139,54	9	4
CHEMBL420814	CCCCC(=O)O[C@@H]1[C@@H](O)[C@@H](CO)OC1N1C=NC2=C(N)N=CN=C12	9,1	-1,59	0,665141828356977	0	351,363	-0,238900000000001	145,61	10	3
CHEMBL610319	C[C@@]1(O)[C@@H](CO)OC([C@@H]1O)N1C=NC2=C(N)N=C(Cl)N=C12	9,1	-1,696	0,665119642645831	0	315,717	-0,936500000000001	139,54	9	4
CHEMBL3793806	C[C@@]1(O)[C@H](O)[C@@H](CO)O[C@H]1N1C=NC2=C(N)N=C(F)N=C12	9,1	-1,769	0,665104363807023	0	299,262	-1,4508	139,54	9	4
CHEMBL3793828	C[C@@]1(O)[C@H](O)[C@@H](CO)O[C@H]1N1C=NC2=C(N=[N+]=[N-])N=C(N)N=C12	9,1	-2,039	0,665047853033349	0	322,285	-0,648100000000001	188,3	10	4
CHEMBL3228738	NC1=C2N=CN([C@@H]3OC(=C)[C@H](O)[C@H]3O)C2=NC=N1	8,7	-1,225	0,664192581525378	0	249,23	-0,8272	119,31	8	3
CHEMBL3797375	C[C@H]1O[C@H]([C@H](O)[C@@H]1O)N1C=NC2=C(N)N=C(Cl)N=C12	8,7	-1,287	0,664179604977349	0	285,691	-0,299	119,31	8	3
CHEMBL3799380	C[C@H]1O[C@H]([C@H](O)[C@@H]1O)N1C=NC2=C(N)N=C(F)N=C12	8,7	-1,325	0,664171651609202	0	269,236	-0,8133	119,31	8	3
CHEMBL1619	NC1=C2N=CN([C@H]3C[C@H](O)[C@@H](CO)O3)C2=NC(Cl)=N1	8,7	-1,53	0,664128745281042	0	285,691	-0,2974	119,31	8	3
CHEMBL3272969	NC1=NC(=O)N2C=CN([C@@H]3O[C@H](CO)[C@@H](O)[C@@H]3O)C2=C1	9	-1,167	0,65497395164599	0	282,256	-2,3103	135,24	9	4
CHEMBL611582	CCCCC1=NC(N)=C2N=CN(C3O[C@H](CO)[C@@H](O)[C@H]3O)C2=N1	9	-1,382	0,654928952326213	0	323,353	-0,6374	139,54	9	4
CHEMBL3228696	CC(C)C(=O)O[C@@H]1[C@@H](CO)O[C@H]([C@H]1O)N1C=NC2=C(N)N=CN=C12	9	-1,476	0,654909278205008	0	337,336	-0,7731	145,61	10	3
CHEMBL608462	CC(C)OC1=NC(N)=C2N=CN(C3O[C@H](CO)[C@@H](O)[C@H]3O)C2=N1	9	-1,502	0,654903836426802	0	325,325	-1,1928	148,77	10	4
CHEMBL610670	CCCCNC1=NC(N)=C2N=CN(C3O[C@H](CO)[C@@H](O)[C@H]3O)C2=N1	9	-1,518	0,654900487640214	0	338,368	-0,767999999999999	151,57	10	5
CHEMBL90363	CCC(=O)O[C@@H]1[C@@H](O)[C@@H](CO)OC1N1C=NC2=C(N)N=CN=C12	9	-1,538	0,654896301656979	0	323,309	-1,0191	145,61	10	3
CHEMBL1790537	NC1=C2N=CN([C@@H]3O[C@H](CO)C(=C)[C@H]3O)C2=NC=N1	8,6	-1,208	0,653939729354717	0	263,257	-0,7847	119,31	8	3
CHEMBL3228741	NC1=C2N=CN([C@H]3OC(=C)[C@H](O)[C@H]3O)C2=NC=N1	8,6	-1,225	0,653936171268968	0	249,23	-0,8272	119,31	8	3
CHEMBL2092789	NC1=C2N=CN([C@@H]3O[C@H](\\C=C\\Br)[C@@H](O)[C@H]3O)C2=NC=N1	8,6	-1,347	0,653910636771233	0	342,153	-0,0637	119,31	8	3
CHEMBL221673	NC1=C2N=CN([C@@H]3O[C@H](\\C=C/Br)[C@H](O)[C@@H]3O)C2=NC=N1	8,6	-1,347	0,653910636771233	0	342,153	-0,0637	119,31	8	3
CHEMBL3110073	NC1=C2N=CN([C@@H]3O[C@H](CO)C[C@H]3O)C2=NC(Cl)=N1	8,6	-1,394	0,653900799710631	0	285,691	-0,2974	119,31	8	3
CHEMBL3143081	NC1=C2N=CN([C@H]3C[C@H](O)[C@@H](CO)O3)C2=NC(Br)=N1	8,6	-1,551	0,653867939742235	0	330,142	-0,1883	119,31	8	3
CHEMBL608915	CC(C)OC(=O)[C@H]1OC([C@H](O)[C@@H]1O)N1C=NC2=C(N)N=CN=C12	8,9	-1,26	0,644698076567537	0	323,309	-1,0207	145,61	10	3
CHEMBL2113423	OC[C@H]1O[C@H]([C@H](O)[C@@H]1O)N1C=NC2=C(NC3CC3)N=CN=C12	8,9	-1,274	0,644695146379272	0	307,31	-0,9879	125,55	9	4
CHEMBL3427691	CC(=O)OC[C@H]1O[C@H]([C@H](O)[C@@H]1O)N1C=NC2=C(N)N=CN=C12	8,9	-1,413	0,644666053795788	0	309,282	-1,4092	145,61	10	3
CHEMBL3427692	CCC(=O)OC[C@H]1O[C@H]([C@H](O)[C@@H]1O)N1C=NC2=C(N)N=CN=C12	8,9	-1,442	0,644659984120097	0	323,309	-1,0191	145,61	10	3
CHEMBL605896	CCOC(=O)CC[C@H]1OC([C@@H](O)[C@@H]1O)N1C=NC2=C(N)N=CN=C12	8,9	-1,461	0,644656007436024	0	337,336	-0,629000000000001	145,61	10	3
CHEMBL1651368	CCNC1=NC(N)=C2N=CN([C@@H]3O[C@H](CO)[C@@H](O)[C@H]3O)C2=N1	8,9	-1,461	0,644656007436024	0	310,314	-1,5482	151,57	10	5
CHEMBL3786357	NC1=C2N=CN([C@@H]3O[C@H](CO)[C@](O)(C#C)[C@H]3O)C2=NC(Cl)=N1	8,9	-1,483	0,644651402854465	0	325,712	-1,3232	139,54	9	4
CHEMBL1911738	C[C@@]1(O)[C@H](O)[C@@H](CO)O[C@H]1N1C=NC2=C(N)N=C(Cl)N=C12	8,9	-1,731	0,644599496662349	0	315,717	-0,936500000000001	139,54	9	4
CHEMBL3800167	C[C@H]1O[C@H]([C@H](O)[C@@H]1O)N1C=NC2=C(N)N=C(I)N=C12	8,5	-1,294	0,643665319370396	0	377,142	-0,3478	119,31	8	3
CHEMBL2114309	NC1=C2N=CN([C@H]3C[C@H](F)[C@@H](CO)O3)C2=NC=N1	8,5	-1,331	0,643657575301411	0	253,237	0,0264	99,08	7	2
CHEMBL1236184	C[C@H](O)[C@H]1O[C@H]([C@H](O)[C@@H]1O)N1C=NC2=C(C)N=CN=C12	8,5	-1,475	0,643627436222118	0	280,284	-0,865280000000001	113,52	8	3
CHEMBL2112190	NC1=C2N=CN([C@@H]3C[C@@H](O)[C@H](CO)O3)C2=NC(Br)=N1	8,5	-1,551	0,643611529485824	0	330,142	-0,1883	119,31	8	3
CHEMBL1790531	NC1=NC(N)=C2N=CN([C@@H]3O[C@H](CO)C(=C)[C@H]3O)C2=N1	8,8	-1,172	0,634460084637361	0	278,272	-1,2025	145,33	9	4
CHEMBL611866	NCCC(CN)C[C@H]1OC([C@H](O)[C@@H]1O)N1C=NC2=C(N)N=CN=C12	8,8	-1,196	0,634455061457479	0	337,384	-1,6585	171,35	10	5
CHEMBL3799800	C[C@H]1O[C@H]([C@H](O)[C@@H]1O)N1C=NC2=C(N)N=C(N)N=C12	8,8	-1,217	0,634450666175082	0	266,261	-1,3702	145,33	9	4
CHEMBL3794266	COC1=NC(N)=C2N=CN([C@@H]3O[C@H](CO)[C@@H](O)[C@@]3(C)O)C2=N1	8,8	-1,427	0,634406713351113	0	311,298	-1,5813	148,77	10	4
CHEMBL3246451	CCCC(=O)OC[C@H]1O[C@H]([C@@H](O)[C@@H]1O)N1C=NC2=C(N)N=CN=C12	8,8	-1,472	0,634397294888834	0	337,336	-0,629000000000001	145,61	10	3
CHEMBL608272	CCCC[C@@H](O)[C@H]1OC([C@H](O)[C@@H]1O)N1C=NC2=C(N)N=CN=C12	8,8	-1,488	0,634393946102246	0	323,353	-0,4212	139,54	9	4
CHEMBL94012	CC(=O)O[C@@H]1[C@@H](O)[C@@H](CO)OC1N1C=NC2=C(N)N=CN=C12	8,8	-1,512	0,634388922922364	0	309,282	-1,4092	145,61	10	3
CHEMBL305890	C[C@@]1(O)[C@H](O)[C@@H](CO)O[C@H]1N1C=NC2=C(N)N=C(N)N=C12	8,8	-1,661	0,634357737347262	0	296,287	-2,0077	165,56	10	5
CHEMBL1630946	NC1=C2N=CN([C@@H]3O[C@H]([C@H](O)CO)[C@@H](O)[C@H]3O)C2=NC(Cl)=N1	8,8	-1,839	0,634320482096469	0	331,716	-1,9657	159,77	10	5
CHEMBL605215	NC1=C2N=CN(C3O[C@H](CC#C)[C@@H](O)[C@H]3O)C2=NC=N1	8,4	-1,112	0,633447001561426	0	275,268	-0,949	119,31	8	3
CHEMBL3143888	NC1=C2N=CN([C@H]3C[C@@](O)(C#C)[C@@H](CO)O3)C2=NC=N1	8,4	-1,272	0,633413513695544	0	275,268	-0,9474	119,31	8	3
CHEMBL2092958	NC1=C2N=CN([C@@H]3O[C@H](\\C=C/Br)[C@@H](O)[C@H]3O)C2=NC=N1	8,4	-1,347	0,633397816258413	0	342,153	-0,0637	119,31	8	3
CHEMBL14562	NC1=C2N=CN(C3CCC(CO)O3)C2=NC(Cl)=N1	8,4	-1,359	0,633395304668472	0	269,692	0,7318	99,08	7	2
CHEMBL274464	NC1=C2N=CN(C3OC(CO)CC3O)C2=NC(Cl)=N1	8,4	-1,394	0,63338797919781	0	285,691	-0,2974	119,31	8	3
CHEMBL244380	OC[C@@H]1C[C@@H](O)[C@@H](O1)N1C=NC2=C(Cl)N=CN=C12	8,4	-1,397	0,633387351300325	0	270,676	0,1204	93,29	7	2
CHEMBL4474584	OCC1OC(C(O)C1O)N1C=NC2=C1N=CN1C=CN=C21	8,4	-1,458	0,633374584051458	0	291,267	-1,3095	117,93	9	3
CHEMBL1651364	CSC1=NC=C2N=CN([C@@H]3O[C@H](CO)[C@@H](O)[C@H]3O)C2=N1	8,4	-1,487	0,633368514375767	0	298,324	-0,8403	113,52	9	3
CHEMBL1688956	CCN(CC)C1=C2N=CN([C@@H]3O[C@H](CO)[C@@H](O)[C@H]3O)C2=NC=N1	8,4	-1,49	0,633367886478281	0	323,353	-0,716	116,76	9	3
CHEMBL17639	NC1=C2N=CN(C3CC(O)C(CO)O3)C2=NC(Cl)=N1	8,4	-1,53	0,633359514511811	0	285,691	-0,2974	119,31	8	3
CHEMBL1988276	NC1=C2N(C=NC2=NC(Br)=N1)C1CC(O)C(CO)O1	8,4	-1,545	0,633356375024385	0	330,142	-0,1883	119,31	8	3
CHEMBL1229920	NC1=C2N=CN([C@H]3C[C@H](O)[C@@H](CO)O3)C2=NC(F)=N1	8,4	-1,569	0,633351351844503	0	269,236	-0,8117	119,31	8	3
CHEMBL608512	C[C@H]1OC([C@H](O)[C@@H]1O)N1C=NC2=C(N)N(C)C(=O)N=C12	8,7	-1,066	0,624225860092097	0	281,272	-1,6487	128,42	9	3
CHEMBL608037	CCC1=NC2=C(N)N=CN=C2N1C1O[C@H](CO)[C@@H](O)[C@H]1O	8,7	-1,261	0,624185046755554	0	295,299	-1,4176	139,54	9	4
CHEMBL2113534	NC1=C2N=CN([C@@H]3O[C@H](COC4CC4)[C@@H](O)[C@H]3O)C2=NC=N1	8,7	-1,302	0,624176465489922	0	307,31	-0,793300000000001	128,54	9	3
CHEMBL607728	NC1=C2N=CN(C3O[C@H](CO)[C@@H](O)[C@H]3O)C2=NC(=N1)C#C	8,7	-1,325	0,624171651609202	0	291,267	-1,9987	139,54	9	4
CHEMBL606230	CCC1=NC(N)=C2N=CN(C3O[C@H](CO)[C@@H](O)[C@H]3O)C2=N1	8,7	-1,335	0,624169558617585	0	295,299	-1,4176	139,54	9	4
CHEMBL260167	CC(C)NC1=C2N=CN([C@@H]3O[C@H](CO)[C@@H](O)[C@H]3O)C2=NC=N1	8,7	-1,406	0,6241546983771	0	309,326	-0,741900000000001	125,55	9	4
CHEMBL1651384	CNC1=NC(N)=C2N=CN([C@@H]3O[C@H](CO)[C@@H](O)[C@H]3O)C2=N1	8,7	-1,409	0,624154070479614	0	296,287	-1,9383	151,57	10	5
CHEMBL3247974	C[C@H](O)[C@H]1O[C@H]([C@H](O)[C@@H]1O)N1C=NC2=C(N)N=CN=C12	8,7	-1,41	0,624153861180453	0	281,272	-1,5915	139,54	9	4
CHEMBL3247975	C[C@@H](O)[C@H]1O[C@H]([C@H](O)[C@@H]1O)N1C=NC2=C(N)N=CN=C12	8,7	-1,41	0,624153861180453	0	281,272	-1,5915	139,54	9	4
CHEMBL3247985	C[C@@H](O)[C@H]1O[C@@H]([C@@H](O)[C@@H]1O)N1C=NC2=C(N)N=CN=C12	8,7	-1,41	0,624153861180453	0	281,272	-1,5915	139,54	9	4
CHEMBL1651369	CCCNC1=NC(N)=C2N=CN([C@@H]3O[C@H](CO)[C@@H](O)[C@H]3O)C2=N1	8,7	-1,488	0,624137535845836	0	324,341	-1,1581	151,57	10	5
CHEMBL604426	CC(C)OC1=NC(N)=C2N=CN(C3O[C@@H](CO)[C@H](O)[C@@H]3O)C2=N1	8,7	-1,502	0,624134605657571	0	325,325	-1,1928	148,77	10	4
CHEMBL3228697	CC(=O)O[C@H]1[C@H](O)[C@@H](CO)O[C@H]1N1C=NC2=C(N)N=CN=C12	8,7	-1,512	0,624132512665953	0	309,282	-1,4092	145,61	10	3
CHEMBL607772	CCCOC1=NC(N)=C2N=CN(C3O[C@H](CO)[C@@H](O)[C@H]3O)C2=N1	8,7	-1,569	0,624120582613733	0	325,325	-1,1912	148,77	10	4
CHEMBL73809	C[C@@]1(O)[C@H](O)[C@@H](CO)O[C@H]1N1C=NC2=C(N)N=CN=C12	8,7	-1,569	0,624120582613733	0	281,272	-1,5899	139,54	9	4
CHEMBL9528	NC1=NC(N)=C2N=CN(C3CC(O)C(O)C(CO)O3)C2=N1	8,7	-1,585	0,624117233827145	0	296,287	-2,0077	165,56	10	5
CHEMBL1688963	NC1=NC(=O)NC2=C1N=CN2[C@@H]1O[C@H](CO)[C@@H](O)[C@H]1O	8,7	-1,6	0,624114094339719	0	283,244	-2,6867	159,51	9	5
CHEMBL232751	NC1=C2N=CN([C@@H]3O[C@H](CN=[N+]=[N-])[C@@H](O)[C@H]3O)C2=NC=N1	8,7	-1,605	0,62411304784391	0	292,259	-0,662000000000001	168,07	9	3
CHEMBL606436	NC1=C2N=CN(C3O[C@H](CN=[N+]=[N-])[C@@H](O)[C@H]3O)C2=NC=N1	8,7	-1,605	0,62411304784391	0	292,259	-0,662000000000001	168,07	9	3
CHEMBL1630945	NC1=C2N=CN([C@@H]3O[C@H]([C@H](O)CO)[C@@H](O)[C@H]3O)C2=NC=N1	8,7	-1,681	0,624097141107617	0	297,271	-2,6191	159,77	10	5
CHEMBL9576	NC1=C2N=CN(C3CC(O)C(O)C(CO)O3)C2=NC(Cl)=N1	8,7	-1,794	0,624073490302338	0	315,717	-0,9365	139,54	9	4
CHEMBL604208	NC1=C2N=CN(C3O[C@H](C#C)[C@@H](O)[C@H]3O)C2=NC=N1	8,3	-1,085	0,623196242382383	0	261,241	-1,3391	119,31	8	3
CHEMBL2002378	CC1(CO)OC(CC1O)N1C=NC2=CN=CN=C12	8,3	-1,171	0,623178242654472	0	250,258	-0,142900000000001	93,29	7	2
CHEMBL404658	NC1=C2N=CN([C@@H]3O[C@H](CCl)[C@@H](O)[C@H]3O)C2=NC=N1	8,3	-1,304	0,623150405865958	0	285,691	-0,7335	119,31	8	3
CHEMBL501916	NC1=C2N=CN([C@@H]3O[C@H](CO)C[C@@H]3F)C2=NC=N1	8,3	-1,316	0,623147894276017	0	253,237	0,0264	99,08	7	2
CHEMBL1212981	NC1=C2N=CN([C@@H]3O[C@H](CI)[C@@H](O)[C@H]3O)C2=NC=N1	8,3	-1,345	0,623141824600326	0	377,142	-0,5373	119,31	8	3
CHEMBL206433	C[C@@]1(F)[C@H](O)[C@@H](CO)O[C@H]1N1C=NC2=C(N)N=CN=C12	8,3	-1,379	0,623134708428826	0	283,263	-0,6127	119,31	8	3
CHEMBL40204	NC1=C2N=CN(C3CC(O)C(O3)C=O)C2=NC=N1	8,3	-1,392	0,623131987539723	0	249,23	-0,7442	116,15	8	2
CHEMBL42529	CN(C)C1=C2N=CN(C3OC(CO)C(O)C3O)C2=NC=N1	8,3	-1,397	0,623130941043915	0	295,299	-1,4962	116,76	9	3
CHEMBL2032002	NC1=C2N=CN([C@@H]3O[C@H](CO)[C@@H](O)[C@@H]3F)C2=NC=N1	8,3	-1,412	0,623127801556488	0	269,236	-1,0028	119,31	8	3
CHEMBL1452865	CSC1=NC=C2N=CN(C3OC(CO)C(O)C3O)C2=N1	8,3	-1,487	0,623112104119357	0	298,324	-0,8403	113,52	9	3
CHEMBL1791404	CC(O)[C@H]1O[C@H]([C@H](O)[C@@H]1O)N1C=NC2=C1N=CNC2=S	8,3	-1,526	0,623103941452048	0	298,324	-0,511110000000001	116,42	8	4
CHEMBL605866	NC(=O)[C@H]1OC([C@H](O)[C@@H]1O)N1C=NC2=C(N)N=CN=C12	8,6	-1,131	0,613955845390173	0	280,244	-2,487	162,4	9	4
CHEMBL608951	CNC[C@H]1OC([C@H](O)[C@@H]1O)N1C=NC2=C(N)N=CN=C12	8,6	-1,145	0,613952915201908	0	280,288	-1,7529	131,34	9	4
CHEMBL4066090	CNC1=C2N=CN([C@@H]3O[C@H](C)[C@@H](O)[C@H]3O)C2=NC(N)=N1	8,6	-1,146	0,613952705902746	0	280,288	-0,910699999999999	131,34	9	4
CHEMBL1836658	CNC1=C2N=CN([C@@H]3O[C@H](CO)[C@@H](O)[C@@]3(C)O)C2=NC(N)=N1	8,6	-1,264	0,613928008601659	0	310,314	-1,5482	151,57	10	5
CHEMBL3785697	NC1=NC(N)=C2N=CN([C@@H]3O[C@H](CO)[C@](O)(C#C)[C@H]3O)C2=N1	8,6	-1,274	0,613925915610041	0	306,282	-2,3944	165,56	10	5
CHEMBL2114409	C[C@H]1O[C@H]([C@H](O)[C@@H](O)[C@@H]1O)N1C=NC2=C(N)N=CN=C12	8,6	-1,32	0,613916287848601	0	281,272	-1,5915	139,54	9	4
CHEMBL2115350	C[C@H]1O[C@H]([C@H](O)[C@@H](O)[C@H]1O)N1C=NC2=C(N)N=CN=C12	8,6	-1,32	0,613916287848601	0	281,272	-1,5915	139,54	9	4
CHEMBL2094094	NC1=C2N=CN([C@@H]3O[C@H](CO)[C@](O)(C#C)[C@H]3O)C2=NC=N1	8,6	-1,325	0,613915241352792	0	291,267	-1,9766	139,54	9	4
CHEMBL1791423	NC1=C2N=CN([C@@H]3O[C@H](C(O)C#C)[C@@H](O)[C@H]3O)C2=NC=N1	8,6	-1,337	0,613912729762851	0	291,267	-1,9782	139,54	9	4
CHEMBL606438	NC1=C2N=CN(C3O[C@H]([C@@H](O)C#C)[C@@H](O)[C@H]3O)C2=NC=N1	8,6	-1,337	0,613912729762851	0	291,267	-1,9782	139,54	9	4
CHEMBL607775	CCCC1=NC(N)=C2N=CN(C3O[C@H](CO)[C@@H](O)[C@H]3O)C2=N1	8,6	-1,358	0,613908334480454	0	309,326	-1,0275	139,54	9	4
CHEMBL3247989	C[C@@H](O)[C@@H]1O[C@H]([C@H](O)[C@@H]1O)N1C=NC2=C(N)N=CN=C12	8,6	-1,41	0,613897450924042	0	281,272	-1,5915	139,54	9	4
CHEMBL2113545	COC[C@H]1O[C@H]([C@H](O)[C@@H]1O)N1C=NC2=C(N)N=C(Cl)N=C12	8,6	-1,433	0,613892637043322	0	315,717	-0,6725	128,54	9	3
CHEMBL480143	C[C@@]1(O)[C@@H](CO)O[C@H]([C@@H]1O)N1C=NC2=C(N)N=CN=C12	8,6	-1,535	0,613871288528823	0	281,272	-1,5899	139,54	9	4
CHEMBL223846	CCOC1=NC(N)=C2N=CN([C@@H]3O[C@H](CO)[C@@H](O)[C@H]3O)C2=N1	8,6	-1,541	0,613870032733852	0	311,298	-1,5813	148,77	10	4
CHEMBL2094076	CC[C@@H](C)NC1=C2N=CN([C@@H]3O[C@H](CO)[C@@H](O)[C@H]3O)C2=NC=N1	8,6	-1,554	0,61386731184475	0	323,353	-0,351800000000001	125,55	9	4
CHEMBL328524	CCCC(=O)O[C@@H]1[C@@H](O)[C@@H](CO)OC1N1C=NC2=C(N)N=CN=C12	8,6	-1,564	0,613865218853132	0	337,336	-0,629000000000001	145,61	10	3
CHEMBL306299	C[C@@]1(O)[C@H](O)[C@@H](CO)O[C@H]1N1C=NC2=CN=C(N)N=C12	8,6	-1,568	0,613864381656485	0	281,272	-1,5899	139,54	9	4
CHEMBL4210738	NC1=C2N=CN([C@@H]3O[C@H](CO)[C@@H](O)[C@H](O)[C@H]3O)C2=NC(Cl)=N1	8,6	-1,767	0,613822731123295	0	331,716	-1,9657	159,77	10	5
CHEMBL3792817	C[C@@]1(O)[C@H](O)[C@@H](CO)O[C@H]1N1C=NC2=C1NC(=O)N=C2N	8,6	-2,192	0,613733778979549	0	297,271	-2,2966	159,51	9	5
CHEMBL3310271	NC1=C2N=CN([C@@H]3OC[C@H](CO)[C@H]3O)C2=NC=N1	8,2	-1,179	0,612920158004767	0	251,246	-1,0933	119,31	8	3
CHEMBL1876982	NC1=C2N=CN(C3CCCC(CO)O3)C2=NC=N1	8,2	-1,19	0,612917855713988	0	249,274	0,4685	99,08	7	2
CHEMBL3797470	CNC1=C2N=CN([C@@H]3O[C@H](C)[C@@H](O)[C@H]3O)C2=NC=N1	8,2	-1,246	0,612906134960929	0	265,273	-0,4929	105,32	8	3
CHEMBL608312	NC1=C2N=CN(C3O[C@H](C#CI)[C@@H](O)[C@H]3O)C2=NC=N1	8,2	-1,254	0,612904460567636	0	387,137	-0,5764	119,31	8	3
CHEMBL2032003	NC1=C2N=CN([C@@H]3O[C@H](CO)[C@@H](O)[C@@H]3Cl)C2=NC=N1	8,2	-1,31	0,612892739814577	0	285,691	-0,7335	119,31	8	3
CHEMBL289299	NC1=C2N=CN(C3OC(CC3O)C=O)C2=NC=N1	8,2	-1,314	0,61289190261793	0	249,23	-0,7442	116,15	8	2
CHEMBL279909	NC1=C2N=CN(C3OC(CO)CC3=O)C2=NC=N1	8,2	-1,325	0,612889600327151	0	249,23	-0,742600000000001	116,15	8	2
CHEMBL3143924	NC1=C2N=CN(C[C@H]3C[C@H](O)[C@@H](CO)O3)C2=NC=N1	8,2	-1,33	0,612888553831342	0	265,273	-1,0808	119,31	8	3
CHEMBL222552	NC1=C2N=CN([C@@H]3O[C@H](CO)[C@H](F)[C@@H]3O)C2=NC=N1	8,2	-1,352	0,612883949249783	0	269,236	-1,0028	119,31	8	3
CHEMBL72928	NC1=C2N=CN([C@@H]3O[C@H](CO)[C@@H](F)[C@H]3O)C2=NC=N1	8,2	-1,352	0,612883949249783	0	269,236	-1,0028	119,31	8	3
CHEMBL206231	NC1=C2N=CN([C@@H]3O[C@H](\\C=C/I)[C@@H](O)[C@H]3O)C2=NC=N1	8,2	-1,36	0,612882274856489	0	389,153	-0,0236	119,31	8	3
CHEMBL309579	NC1=C2N=CN([C@@H]3O[C@H](CO)[C@@H](O)[C@H]3F)C2=NC=N1	8,2	-1,412	0,612871391300078	0	269,236	-1,0028	119,31	8	3
CHEMBL3110072	NC1=C2N=CN([C@@H]3O[C@H](CO)C[C@@H]3O)C2=NC(F)=N1	8,2	-1,433	0,612866996017681	0	269,236	-0,8117	119,31	8	3
CHEMBL3110070	NC1=C2N=CN([C@@H]3O[C@H](CO)C[C@H]3O)C2=NC(F)=N1	8,2	-1,433	0,612866996017681	0	269,236	-0,8117	119,31	8	3
CHEMBL610594	NC1=C2N=CN(C3O[C@H](CS)[C@@H](O)[C@H]3O)C2=NC=N1	8,2	-1,487	0,612855693862946	0	283,313	-1,0425	119,31	9	4
CHEMBL290085	CNC1=C2N=CN(C3CCC(CO)O3)C2=NC=N1	7,8	-1,197	0,611890749594215	0	249,274	0,5379	85,09	7	2
CHEMBL507609	CN1C(=O)N=C2N(C=NC2=C1N)[C@@H]1O[C@H](CO)[C@@H](O)[C@H]1O	8,5	-1,124	0,603700900227895	0	297,271	-2,6763	148,65	10	4
CHEMBL49157	NC1=NC(N)=C2N=CN([C@H]3CC[C@@H](CO)O3)C2=N1	8,5	-1,188	0,603687505081542	0	250,262	-0,3394	125,1	8	3
CHEMBL1651367	NC1=NC=C2N=CN([C@@H]3O[C@H](CO)[C@@H](O)[C@H]3O)C2=N1	8,5	-1,369	0,603649621933264	0	267,245	-1,98	139,54	9	4
CHEMBL255442	NC1=NC(N)=C2N=CN([C@@H]3O[C@H](CO)[C@@H](O)[C@H]3O)C2=N1	8,5	-1,372	0,603648994035779	0	282,26	-2,3978	165,56	10	5
CHEMBL3247984	C[C@H](O)[C@H]1O[C@@H]([C@@H](O)[C@@H]1O)N1C=NC2=C(N)N=CN=C12	8,5	-1,41	0,603641040667632	0	281,272	-1,5915	139,54	9	4
CHEMBL604447	CCNC1=NC2=C(N)N=CN=C2N1C1O[C@H](CO)[C@@H](O)[C@H]1O	8,5	-1,436	0,603635598889426	0	310,314	-1,5482	151,57	10	5
CHEMBL2113548	CCOC[C@H]1O[C@H]([C@H](O)[C@@H]1O)N1C=NC2=C(N)N=C(Cl)N=C12	8,5	-1,484	0,603625552529662	0	329,744	-0,2824	128,54	9	3
CHEMBL3311509	CNC(=O)OC[C@@]1(O)CO[C@H]([C@@H]1O)N1C=NC2=C(N)N=CN=C12	8,5	-1,491	0,60362408743553	0	324,297	-1,6147	157,64	10	4
CHEMBL3799313	C[C@H]1O[C@H]([C@H](O)[C@@H]1O)N1C=NC2=C(N)N=C(NN)N=C12	8,5	-1,525	0,60361697126403	0	281,276	-1,6668	157,36	10	5
CHEMBL2092758	CC[C@@]1(O)[C@@H](CO)O[C@H]([C@@H]1O)N1C=NC2=C(N)N=CN=C12	8,5	-1,557	0,603610273690854	0	295,299	-1,1998	139,54	9	4
CHEMBL608646	NC1=C2N=CN(C3O[C@H](CO)[C@@H](O)[C@H]3O)C2=NC(Br)=N1	8,5	-1,598	0,603601692425222	0	346,141	-1,2175	139,54	9	4
CHEMBL290077	NC1=C2N=CN([C@@H]3O[C@H](CO)[C@@H](O)[C@H]3O)C2=NC(F)=N1	8,5	-1,616	0,60359792504031	0	285,235	-1,8409	139,54	9	4
CHEMBL1568	NC1=C2N=CN([C@@H]3O[C@H](CO)[C@@H](O)[C@@H]3O)C2=NC(F)=N1	8,5	-1,616	0,60359792504031	0	285,235	-1,8409	139,54	9	4
CHEMBL1780215	NC1=C2N=CN([C@@H]3O[C@H](CO)[C@@H](O)[C@H]3O)C2=NC([18F])=N1	8,5	-1,616	0,60359792504031	0	284,237938	-1,8409	139,54	9	4
CHEMBL610300	NC1=C2N=CN(C3O[C@H](CC(=O)OCCF)[C@@H](O)[C@H]3O)C2=NC=N1	8,5	-1,641	0,603592692561266	0	341,299	-1,0695	145,61	10	3
CHEMBL222779	NC1=C2N=CN(C3O[C@@H](C(O)O)[C@H](O)[C@H]3O)C2=NC=N1	8,5	-1,678	0,603584948492281	0	283,244	-2,6616	159,77	10	5
CHEMBL3247978	NC1=C2N=CN([C@@H]3O[C@@H]([C@@H](O)CO)[C@@H](O)[C@H]3O)C2=NC=N1	8,5	-1,681	0,603584320594796	0	297,271	-2,6191	159,77	10	5
CHEMBL3350537	OC[C@H]1O[C@H]([C@@H](O)[C@@H]1O)N1C=NC2=C(N=[N+]=[N-])N=CN=C12	8,5	-1,697	0,603580971808208	0	293,243	-0,6204	162,28	9	3
CHEMBL1773924	C[C@@]1(O)[C@@H](CO)O[C@H]([C@@H]1O)N1C=NC2=C(NN)N=CN=C12	8,5	-1,704	0,603579506714076	0	296,287	-1,8865	151,57	10	5
CHEMBL1773920	C[C@@]1(O)[C@@H](CO)O[C@H]([C@@H]1O)N1C=NC2=C(NO)N=CN=C12	8,5	-1,884	0,603541832864959	0	297,271	-1,371	145,78	10	5
CHEMBL283078	NC1=NC(=S)C2=C(N1)N(C=N2)[C@@H]1O[C@H](CO)[C@@H](O)[C@H]1O	8,5	-1,901	0,60353827477921	0	299,312	-1,31741	142,44	9	5
CHEMBL443485	C[C@H]1O[C@H]([C@H](O)[C@@H]1O)N1C=NC2=C(N)N=CN=C12	8,1	-1,125	0,602675049903092	0	251,246	-0,9524	119,31	8	3
CHEMBL356647	OC[C@H]1C[C@H](O[C@@H]1CO)N1C=NC2=CN=CN=C12	8,1	-1,17	0,602665631440813	0	250,258	-0,285400000000001	93,29	7	2
CHEMBL1989257	COC1CC(OC1CO)N1C=NC2=C(N)N=CN=C12	8,1	-1,178	0,602663957047519	0	265,273	-0,2967	108,31	8	2
CHEMBL14925	NC1=C2N=CN(C3CCC(CO)O3)C2=NC=N1	8,1	-1,195	0,602660398961769	0	235,247	0,0784	99,08	7	2
CHEMBL3228739	NC1=C2N=CN([C@H]3OC(=C)[C@@H](O)[C@@H]3O)C2=NC=N1	8,1	-1,225	0,602654119986916	0	249,23	-0,8272	119,31	8	3
CHEMBL1399702	OC[C@H]1O[C@H]([C@H](O)[C@@H]1O)N1C=NC2=CN=CN=C12	8,1	-1,274	0,60264386432799	0	252,23	-1,5622	113,52	8	3
CHEMBL609167	NC1=C2N=CN(C3O[C@H](CCl)[C@@H](O)[C@H]3O)C2=NC=N1	8,1	-1,304	0,602637585353137	0	285,691	-0,7335	119,31	8	3
CHEMBL2114462	NC1=C2N=CN([C@@H]3O[C@H](CO)C[C@H]3F)C2=NC=N1	8,1	-1,316	0,602635073763196	0	253,237	0,0264	99,08	7	2
CHEMBL62403	NC1=C2N=CN(C3OC(CO)C4OC34)C2=NC=N1	8,1	-1,327	0,602632771472417	0	249,23	-0,9344	111,61	8	2
CHEMBL603180	NC1=C2N=CN(C3O[C@H](CI)[C@@H](O)[C@H]3O)C2=NC=N1	8,1	-1,345	0,602629004087505	0	377,142	-0,5373	119,31	8	3
CHEMBL608056	NC1=C2N=CN(C3O[C@H](\\C=C\\I)[C@@H](O)[C@H]3O)C2=NC=N1	8,1	-1,36	0,602625864600079	0	389,153	-0,0236	119,31	8	3
CHEMBL381718	NC1=C2N=CN([C@@H]3O[C@H](\\C=C\\I)[C@@H](O)[C@H]3O)C2=NC=N1	8,1	-1,36	0,602625864600079	0	389,153	-0,0236	119,31	8	3
CHEMBL311518	NC1=C2N=CN(C3COCC(CO)O3)C2=NC=N1	8,1	-1,375	0,602622725112653	0	251,246	-0,6852	108,31	8	2
CHEMBL373471	NC1=C2N=CN([C@H]3C[C@@H](O)[C@H](O3)C=O)C2=NC=N1	8,1	-1,392	0,602619167026903	0	249,23	-0,7442	116,15	8	2
CHEMBL1229848	CN(C)C1=C2N=CN([C@@H]3O[C@H](CO)[C@@H](O)[C@H]3O)C2=NC=N1	8,1	-1,397	0,602618120531094	0	295,299	-1,4962	116,76	9	3
CHEMBL75343	C[C@@]1(O)[C@H](O)[C@@H](CO)O[C@H]1N1C=NC2=CN=CN=C12	8,1	-1,612	0,602573121211316	0	266,257	-1,1721	113,52	8	3
CHEMBL607873	CCN=NC1=NC(N)=C2N=CN(C3O[C@H](CO)[C@@H](O)[C@H]3O)C2=N1	8,8	-1,641	0,596861923330497	1	323,313	-0,8764	164,26	11	4
CHEMBL606090	CN1C(=O)N=C2N(C=NC2=C1N)C1O[C@H](CO)[C@@H](O)[C@H]1O	8,4	-1,124	0,593444489971484	0	297,271	-2,6763	148,65	10	4
CHEMBL472733	CN(C)C[C@H]1O[C@H]([C@H](O)[C@@H]1O)N1C=NC2=C(N)N=CN=C12	8,4	-1,146	0,593439885389926	0	294,315	-1,4107	122,55	9	3
CHEMBL609354	CCN1C(=O)N=C2N(C=NC2=C1N)C1O[C@H](CO)[C@@H](O)[C@H]1O	8,4	-1,188	0,593431094825132	0	311,298	-2,1934	148,65	10	4
CHEMBL308037	NC1=C2N=CN([C@@H]3O[C@H](C=O)[C@@H](O)[C@H]3O)C2=NC=N1	8,4	-1,217	0,593425025149441	0	265,229	-1,7734	136,38	9	3
CHEMBL3349035	C[C@@H]1O[C@H]([C@H](O)[C@H](O)[C@@H]1O)N1C=NC2=C(N)N=CN=C12	8,4	-1,32	0,59340346733578	0	281,272	-1,5915	139,54	9	4
CHEMBL309122	NC1=NC(N)=C2N=CN([C@H]3C[C@H](O)[C@@H](CO)O3)C2=N1	8,4	-1,335	0,593400327848354	0	266,261	-1,3686	145,33	9	4
CHEMBL3823299	CN(C)C1=NC2=C(N)N=CN=C2N1[C@@H]1O[C@H](CO)[C@@H](O)[C@H]1O	8,4	-1,339	0,593399490651707	0	310,314	-1,914	142,78	10	4
CHEMBL194830	CNC1=C2N=CN([C@@H]3O[C@H](CO)[C@@H](O)[C@H]3O)C2=NC(N)=N1	8,4	-1,342	0,593398862754222	0	296,287	-1,9383	151,57	10	5
CHEMBL3142987	CO[C@@H]1[C@@H](CO)O[C@H]([C@@H]1O)N1C=NC2=C(N)N=CN=C12	8,4	-1,351	0,593396979061766	0	281,272	-1,3259	128,54	9	3
CHEMBL1308946	CNC1=NC2=C(N)N=CN=C2N1[C@H]1O[C@@H](CO)[C@H](O)[C@@H]1O	8,4	-1,384	0,593390072189428	0	296,287	-1,9383	151,57	10	5
CHEMBL1444741	NC1=C2N=CN(C2=NC=N1)[C@]1(CO)OC(=C)[C@@H](O)[C@H]1O	8,4	-1,416	0,593383374616251	0	279,256	-1,6807	139,54	9	4
CHEMBL477	NC1=C2N=CN([C@@H]3O[C@H](CO)[C@@H](O)[C@H]3O)C2=NC=N1	8,4	-1,419	0,593382746718766	0	267,245	-1,98	139,54	9	4
CHEMBL20247	NC1=C2N=CN(C3O[C@H](CO)[C@@H](O)[C@@H]3O)C2=NC=N1	8,4	-1,419	0,593382746718766	0	267,245	-1,98	139,54	9	4
CHEMBL1631699	CC#C[C@@]1(O)[C@H](O)[C@@H](CO)O[C@H]1N1C=NC2=C(N)N=CN=C12	8,4	-1,429	0,593380653727149	0	305,294	-1,5865	139,54	9	4
CHEMBL607686	CCNC1=C2N=CN(C3O[C@H](CO)[C@@H](O)[C@@]3(C)O)C2=NC=N1	8,4	-1,43	0,593380444427987	0	309,326	-0,7403	125,55	9	4
CHEMBL1631697	NC1=C2N=CN([C@@H]3O[C@H](CO)[C@@H](O)[C@]3(O)C=C)C2=NC=N1	8,4	-1,438	0,593378770034693	0	293,283	-1,4238	139,54	9	4
CHEMBL2311198	COC1=NC(N)=C2N=CN([C@H]3O[C@@H](CO)[C@H](O)[C@@H]3O)C2=N1	8,4	-1,49	0,593367886478281	0	297,271	-1,9714	148,77	10	4
CHEMBL4643405	CCNC1=C2N=CN([C@@H]3O[C@H](CO)[C@@H](O)[C@H]3O)C2=NC=N1	8,4	-1,507	0,593364328392532	0	295,299	-1,1304	125,55	9	4
CHEMBL3228695	CCC(=O)O[C@@H]1[C@@H](CO)O[C@H]([C@H]1O)N1C=NC2=C(N)N=CN=C12	8,4	-1,52	0,593361607503429	0	323,309	-1,0191	145,61	10	3
CHEMBL4208598	NC1=C2N=CN([C@@H]3OC[C@@H](O)[C@H](O)[C@H]3O)C2=NC(Cl)=N1	8,4	-1,549	0,593355537827738	0	301,69	-1,3266	139,54	9	4
CHEMBL311635	CC[C@@]1(O)[C@H](O)[C@@H](CO)O[C@H]1N1C=NC2=C(N)N=CN=C12	8,4	-1,575	0,593350096049532	0	295,299	-1,1998	139,54	9	4
CHEMBL285819	NC1=C2N=CN([C@@H]3O[C@H](CO)[C@@H](O)[C@H]3O)C2=NC(Cl)=N1	8,4	-1,578	0,593349468152047	0	301,69	-1,3266	139,54	9	4
CHEMBL2113519	NC1=C2N=CN([C@@H]3O[C@H](CO)[C@@H](O)[C@H]3O)C2=NC(I)=N1	8,4	-1,584	0,593348212357076	0	393,141	-1,3754	139,54	9	4
CHEMBL296017	NC1=NC(=O)NC2=C1N=CN2C1OC(CO)C(O)C1O	8,4	-1,6	0,593344863570488	0	283,244	-2,6867	159,51	9	5
CHEMBL275032	NC1=C2N=CN(C3CC(O)C(O)C(CO)O3)C2=NC=N1	8,4	-1,634	0,593337747398989	0	281,272	-1,5899	139,54	9	4
CHEMBL434561	NC1=C2N=CN([C@@H]3O[C@H](CO)[C@@H](O)[C@]3(O)CO)C2=NC=N1	8,4	-1,643	0,593335863706533	0	297,271	-2,6175	159,77	10	5
CHEMBL2448167	C[C@@H]1O[C@@H](C[C@H]1O)N1C=NC2=C(N)N=CN=C12	8	-0,95	0,592455266999989	0	235,247	0,0768	99,08	7	2
CHEMBL2115079	NC1=C2N=CN([C@@H]3C[C@H](CO)CO3)C2=NC=N1	8	-1,148	0,592413825765961	0	235,247	-0,0641	99,08	7	2
CHEMBL151506	OC[C@H]1C[C@@H](O[C@@H]1CO)N1C=NC2=CN=CN=C12	8	-1,17	0,592409221184403	0	250,258	-0,285400000000001	93,29	7	2
CHEMBL23094	NC1=C2N=CN([C@H]3CC[C@@H](CO)O3)C2=NC=N1	8	-1,195	0,592403988705359	0	235,247	0,0784	99,08	7	2
CHEMBL2367554	NC1=C2N=CN([C@@H]3O[C@H](CO)[C@@H](O)C3=C)C2=NC=N1	8	-1,196	0,592403779406197	0	263,257	-0,7847	119,31	8	3
CHEMBL294048	NC1=C2N=CN(C3OC(CO)CC3Cl)C2=NC=N1	8	-1,215	0,592399802722124	0	269,692	0,2957	99,08	7	2
CHEMBL2012670	NC1=C2N=CN([C@H]3C[C@H](O)[C@@](CO)(O3)C#C)C2=NC=N1	8	-1,267	0,592388919165712	0	275,268	-0,9474	119,31	8	3
CHEMBL2032007	NC1=C2N=CN([C@@H]3O[C@H](CO)[C@H]4O[C@@H]34)C2=NC=N1	8	-1,327	0,592376361216007	0	249,23	-0,9344	111,61	8	2
CHEMBL1212980	NC1=C2N=CN([C@@H]3O[C@H](CBr)[C@@H](O)[C@H]3O)C2=NC=N1	8	-1,33	0,592375733318522	0	330,142	-0,577400000000001	119,31	8	3
CHEMBL2032006	NC1=C2N=CN([C@@H]3O[C@H](CO)[C@H](F)[C@H]3O)C2=NC=N1	8	-1,352	0,592371128736963	0	269,236	-1,0028	119,31	8	3
CHEMBL1875918	CNC1=C2N=CN([C@H]3C[C@H](O)[C@@H](CO)O3)C2=NC=N1	8	-1,408	0,592359407983905	0	265,273	-0,491300000000001	105,32	8	3
CHEMBL3793909	CONC1=NC(N)=C2N=CN([C@@H]3O[C@H](CO)[C@@H](O)[C@@]3(C)O)C2=N1	8,7	-1,478	0,586639628837453	1	326,313	-1,6166	160,8	11	5
CHEMBL2382299	C[C@@]1(O)[C@H](O)[C@@H](CO)O[C@H]1N1C2=C(C3=C1N=CN=C3N)C(N)=NC=N2	8,7	-1,783	0,586575792593117	1	347,335	-1,4595	178,45	11	5
CHEMBL356312	NC[C@@H]1O[C@H]([C@H](O)[C@@H]1O)N1C=NC2=C(N)N=CN=C12	8,3	-1,135	0,583185777424295	0	266,261	-2,0136	145,33	9	4
CHEMBL3800333	C[C@H]1O[C@H]([C@H](O)[C@@H]1O)N1C=NC2=C(N)N=C(N=C12)C#N	8,3	-1,181	0,583176149662854	0	276,256	-1,08072	143,1	9	3
CHEMBL608789	CCCCN1C(=O)N=C2N(C=NC2=C1N)C1O[C@H](CO)[C@@H](O)[C@H]1O	8,3	-1,234	0,583165056807281	0	339,352	-1,4132	148,65	10	4
CHEMBL1702547	NC1=NC2=C(N=CN2C2OC(CO)CC2O)C(=S)N1	8,3	-1,258	0,583160033627399	0	283,313	-0,288210000000001	122,21	8	4
CHEMBL393578	NC1=C2N=CN([C@@H]3O[C@@]4(CO)CO[C@@H]3[C@@H]4O)C2=NC=N1	8,3	-1,261	0,583159405729914	0	279,256	-1,5719	128,54	9	3
CHEMBL3143984	C[C@]1(O[C@H](CO)[C@@H](O)[C@H]1O)N1C=NC2=C(N)N=CN=C12	8,3	-1,326	0,583145801284399	0	281,272	-1,8059	139,54	9	4
CHEMBL73237	CO[C@@H]1[C@H](O)[C@@H](CO)O[C@H]1N1C=NC2=C(N)N=CN=C12	8,3	-1,371	0,58313638282212	0	281,272	-1,3259	128,54	9	3
CHEMBL610813	CNC1=C2N=CN(C3O[C@H](CO)[C@@H](O)[C@@]3(C)O)C2=NC=N1	8,3	-1,379	0,583134708428826	0	295,299	-1,1304	125,55	9	4
CHEMBL451058	CNC1=NC2=C(N)N=CN=C2N1[C@@H]1O[C@H](CO)[C@@H](O)[C@H]1O	8,3	-1,384	0,583133661933018	0	296,287	-1,9383	151,57	10	5
CHEMBL448077	NC1=C2N=CN([C@@H]3OC[C@@H](O)[C@@H](O)[C@@H]3O)C2=NC=N1	8,3	-1,39	0,583132406138047	0	267,245	-1,98	139,54	9	4
CHEMBL307872	CO[C@]1(C)[C@H](O)[C@@H](CO)O[C@H]1N1C=NC2=C(N)N=CN=C12	8,3	-1,393	0,583131778240562	0	295,299	-0,9358	128,54	9	3
CHEMBL1791403	CC(O)[C@@H]1O[C@H]([C@H](O)[C@@H]1O)N1C=NC2=C(N)N=CN=C12	8,3	-1,41	0,583128220154812	0	281,272	-1,5915	139,54	9	4
CHEMBL3247977	C[C@H](O)[C@@H]1O[C@H]([C@H](O)[C@@H]1O)N1C=NC2=C(N)N=CN=C12	8,3	-1,41	0,583128220154812	0	281,272	-1,5915	139,54	9	4
CHEMBL3247972	C[C@H](O)[C@H]1O[C@H]([C@H](O)[C@H]1O)N1C=NC2=C(N)N=CN=C12	8,3	-1,41	0,583128220154812	0	281,272	-1,5915	139,54	9	4
CHEMBL2094095	NC1=C2N=CN([C@@H]3O[C@H](CO)[C@](O)(C=C)[C@H]3O)C2=NC=N1	8,3	-1,431	0,583123824872415	0	293,283	-1,4238	139,54	9	4
CHEMBL3245971	CCC(=O)OC[C@H]1O[C@H]([C@@H](O)[C@@H]1O)N1C=NC2=C(N)N=CN=C12	8,3	-1,442	0,583121522581636	0	323,309	-1,0191	145,61	10	3
CHEMBL1773929	NNC1=C2N=CN([C@H]3C[C@H](O)[C@@H](CO)O3)C2=NC=N1	8,3	-1,445	0,58312089468415	0	266,261	-1,2474	131,34	9	4
CHEMBL605225	C[C@]1(CO)OC([C@H](O)[C@@H]1O)N1C=NC2=C(N)N=CN=C12	8,3	-1,47	0,583115662205106	0	281,272	-1,5899	139,54	9	4
CHEMBL470888	COC1=NC(N)=C2N=CN([C@@H]3O[C@H](CO)[C@@H](O)[C@H]3O)C2=N1	8,3	-1,49	0,583111476221871	0	297,271	-1,9714	148,77	10	4
CHEMBL236757	NNC1=C2N=CN([C@@H]3O[C@H](CO)[C@@H](O)[C@H]3O)C2=NC=N1	8,3	-1,494	0,583110639025224	0	282,26	-2,2766	151,57	10	5
CHEMBL604844	CCOC1=NC(N)=C2N=CN(C3O[C@@H](CO)[C@H](O)[C@@H]3O)C2=N1	8,3	-1,541	0,583100801964622	0	311,298	-1,5813	148,77	10	4
CHEMBL75667	C[C@]1(O)[C@H](O)[C@@H](CO)O[C@H]1N1C=NC2=C(N)N=CN=C12	8,3	-1,569	0,583094941588093	0	281,272	-1,5899	139,54	9	4
CHEMBL2112076	NC1=C2N=CN([C@@H]3O[C@H](CO)[C@@H](O)[C@@H]3O)C2=NC(Cl)=N1	8,3	-1,578	0,583093057895637	0	301,69	-1,3266	139,54	9	4
CHEMBL1591541	NC1=C2N=CN([C@@H]3O[C@@H](CO)[C@@H](O)[C@H]3O)C2=NC(Cl)=N1	8,3	-1,578	0,583093057895637	0	301,69	-1,3266	139,54	9	4
CHEMBL1474685	NC1=C2N=CN([C@@H]3O[C@H](CO)[C@H](O)[C@H]3O)C2=NC(Cl)=N1	8,3	-1,578	0,583093057895637	0	301,69	-1,3266	139,54	9	4
CHEMBL4526852	NC1=C2N=CN([C@H]3O[C@@H](CO)[C@H](O)[C@@H]3O)C2=NC(F)=N1	8,3	-1,616	0,58308510452749	0	285,235	-1,8409	139,54	9	4
CHEMBL430330	NC1=C2N(C=NC2=NC=N1)C1CC(O)C(O)C(CO)O1	8,3	-1,62	0,583084267330843	0	281,272	-1,5899	139,54	9	4
CHEMBL1733591	NC1=C2NC(=S)N(C3OC(CO)C(O)C3O)C2=NC=N1	8,3	-1,665	0,583074848868564	0	299,312	-1,31741	142,44	9	5
CHEMBL3247988	NC1=C2N=CN([C@H]3O[C@@H]([C@H](O)CO)[C@@H](O)[C@@H]3O)C2=NC=N1	8,3	-1,681	0,583071500081976	0	297,271	-2,6191	159,77	10	5
CHEMBL276846	NC1=C2N=CN(C3OC4COC4C3O)C2=NC=N1	7,9	-1,2	0,58214653195314	0	249,23	-0,9344	108,31	8	2
CHEMBL1212979	NC1=C2N=CN([C@@H]3O[C@H](CF)[C@@H](O)[C@H]3O)C2=NC=N1	7,9	-1,295	0,582126648532773	0	269,236	-1,0028	119,31	8	3
CHEMBL2114476	NC1=C2N=CN([C@@H]3O[C@H](CO)[C@@H]4O[C@H]34)C2=NC=N1	7,9	-1,33	0,582119323062111	0	249,23	-0,9344	111,61	8	2
CHEMBL38895	NC1=C2N=CN([C@@H]3CO[C@H](CO)O3)C2=NC=N1	7,9	-1,34	0,582117230070494	0	237,219	-0,7277	108,31	8	2
CHEMBL416340	NC1=C2N=CN(C3CC(O)C(CO)O3)C2=NC=N1	7,9	-1,37	0,582110951095641	0	251,246	-0,9508	119,31	8	3
CHEMBL449329	NC1=C2N=CN([C@H]3C[C@H](O)[C@@H](CO)O3)C2=NC=N1	7,9	-1,37	0,582110951095641	0	251,246	-0,9508	119,31	8	3
CHEMBL14326	NC1=C2N=CN([C@@H]3O[C@H](CO)[C@@H](O)[C@H]3S)C2=NC=N1	7,9	-1,375	0,582109904599832	0	283,313	-1,0425	119,31	9	4
CHEMBL1230723	NC1=C2N=CN([C@@H]3O[C@H](CS)[C@@H](O)[C@H]3O)C2=NC=N1	7,9	-1,487	0,582086463093715	0	283,313	-1,0425	119,31	9	4
CHEMBL2113464	NC1=C2N=CN([C@@H]3O[C@H](CO)[C@@H](O)[C@H]3O)C2=NC(N=O)=N1	8,6	-1,663	0,576344498236118	1	296,243	-1,5821	168,97	11	4
CHEMBL3228690	CC(=O)OC[C@H]1O[C@H]([C@@H](O)[C@@H]1OC(C)=O)N1C=NC2=C(N)N=CN=C12	8,6	-1,788	0,576318335840898	1	351,319	-0,8384	151,68	11	2
CHEMBL1900396	CN(C)C1=C2N=CN(C3OC(CO)CC3O)C2=NC(N)=N1	8,2	-1,124	0,572931669458664	0	294,315	-0,8848	122,55	9	3
CHEMBL302376	NC[C@H]1O[C@H]([C@H](O)[C@@H]1O)N1C=NC2=C(N)N=CN=C12	8,2	-1,135	0,572929367167885	0	266,261	-2,0136	145,33	9	4
CHEMBL557087	CNC[C@H]1O[C@H]([C@H](O)[C@@H]1O)N1C=NC2=C(N)N=CN=C12	8,2	-1,145	0,572927274176267	0	280,288	-1,7529	131,34	9	4
CHEMBL1289990	COC(=O)[C@H]1O[C@H]([C@H](O)[C@@H]1O)N1C=NC2=C(N)N=CN=C12	8,2	-1,256	0,572904041969312	0	295,255	-1,7993	145,61	10	3
CHEMBL2115439	NC1=C2N=CN([C@@H]3O[C@H](CO)[C@H](C#N)[C@H]3O)C2=NC=N1	8,2	-1,257	0,57290383267015	0	276,256	-1,20112	143,1	9	3
CHEMBL2114992	NC1=C2N=CN([C@@H]3O[C@H](CO)[C@@H](C#N)[C@H]3O)C2=NC=N1	8,2	-1,257	0,57290383267015	0	276,256	-1,20112	143,1	9	3
CHEMBL338352	N[C@@H]1[C@@H](CO)O[C@H]([C@@H]1O)N1C=NC2=C(N)N=CN=C12	8,2	-1,26	0,572903204772665	0	266,261	-2,0136	145,33	9	4
CHEMBL3143912	CO[C@]1(CO)O[C@H](C[C@@H]1O)N1C=NC2=C(N)N=CN=C12	8,2	-1,303	0,572894204908709	0	281,272	-0,976700000000001	128,54	9	3
CHEMBL610393	CC1=NC2=C(N)N=CN=C2N1C1O[C@H](CO)[C@@H](O)[C@H]1O	8,2	-1,305	0,572893786310386	0	281,272	-1,67158	139,54	9	4
CHEMBL605070	NC1=C2N=CN(C3O[C@H](CCCO)[C@@H](O)[C@@H]3O)C2=NC=N1	8,2	-1,315	0,572891693318768	0	295,299	-1,1998	139,54	9	4
CHEMBL605893	C[C@@H]1O[C@](CO)([C@@H](O)[C@@H]1O)N1C=NC2=C(N)N=CN=C12	8,2	-1,32	0,57289064682296	0	281,272	-1,8059	139,54	9	4
CHEMBL2347288	CC1=NC(N)=C2N=CN([C@@H]3O[C@H](CO)[C@@H](O)[C@H]3O)C2=N1	8,2	-1,33	0,572888553831342	0	281,272	-1,67158	139,54	9	4
CHEMBL1631698	NC1=C2N=CN([C@@H]3O[C@H](CO)[C@@H](O)[C@]3(O)C#C)C2=NC=N1	8,2	-1,332	0,572888135233018	0	291,267	-1,9766	139,54	9	4
CHEMBL605488	CC(C)(C)NC1=C2N=CN(C3O[C@H](CO)[C@@H](O)[C@H]3O)C2=NC=N1	8,2	-1,353	0,572883739950622	0	323,353	-0,351800000000001	125,55	9	4
CHEMBL1233071	CN(C)C1=C2N=CN([C@@H]3O[C@H](CO)[C@@H](N)[C@H]3O)C2=NC=N1	8,2	-1,361	0,572882065557327	0	294,315	-1,5298	122,55	9	3
CHEMBL2093967	NC1=NC(N)=C2N=CN([C@@H]3O[C@H](CO)[C@@H](O)[C@@H]3O)C2=N1	8,2	-1,372	0,572879763266548	0	282,26	-2,3978	165,56	10	5
CHEMBL1760297	NC1=C2N=CN(C[C@@H]3O[C@H](CO)[C@@H](O)[C@H]3O)C2=NC=N1	8,2	-1,397	0,572874530787504	0	281,272	-2,11	139,54	9	4
CHEMBL1651365	CNC1=NC=C2N=CN([C@@H]3O[C@H](CO)[C@@H](O)[C@H]3O)C2=N1	8,2	-1,407	0,572872437795887	0	281,272	-1,5205	125,55	9	4
CHEMBL3247987	C[C@@H](O)[C@@H]1O[C@@H]([C@@H](O)[C@@H]1O)N1C=NC2=C(N)N=CN=C12	8,2	-1,41	0,572871809898401	0	281,272	-1,5915	139,54	9	4
CHEMBL3247976	C[C@@H](O)[C@@H]1O[C@H]([C@H](O)[C@H]1O)N1C=NC2=C(N)N=CN=C12	8,2	-1,41	0,572871809898401	0	281,272	-1,5915	139,54	9	4
CHEMBL302205	NC1=C2N=C(C=C)N([C@@H]3O[C@H](CO)[C@@H](O)[C@H]3O)C2=NC=N1	8,2	-1,413	0,572871182000916	0	293,283	-1,337	139,54	9	4
CHEMBL3245970	CC(=O)OC[C@H]1O[C@H]([C@@H](O)[C@@H]1O)N1C=NC2=C(N)N=CN=C12	8,2	-1,413	0,572871182000916	0	309,282	-1,4092	145,61	10	3
CHEMBL2360461	NC1=C2N=CN(C2=NC=N1)C1(CO)OC(=C)C(O)C1O	8,2	-1,416	0,572870554103431	0	279,256	-1,6807	139,54	9	4
CHEMBL2219692	NC1=C2N=CN(C3OC(CO)C(O)C3O)C2=NC=N1	8,2	-1,419	0,572869926205946	0	267,245	-1,98	139,54	9	4
CHEMBL3248866	NC1=C2N=CN([C@H]3O[C@H](CO)[C@@H](O)[C@@H]3O)C2=NC=N1	8,2	-1,419	0,572869926205946	0	267,245	-1,98	139,54	9	4
CHEMBL3350539	NC1=C2N=CN(C3OC(CO)C(O)C3O)C2=NC=N1	8,2	-1,419	0,572869926205946	0	267,245	-1,98	139,54	9	4
CHEMBL2093966	NC1=C2N=CN([C@@H]3O[C@H](CO)[C@@](O)(C=C)[C@H]3O)C2=NC=N1	8,2	-1,431	0,572867414616004	0	293,283	-1,4238	139,54	9	4
CHEMBL395634	CN(N)C1=C2N=CN([C@@H]3O[C@H](CO)[C@@H](O)[C@H]3O)C2=NC=N1	8,2	-1,434	0,572866786718519	0	296,287	-2,2523	142,78	10	4
CHEMBL608753	NC1=C2N=CN(C3O[C@H](CO)[C@@H](O)[C@H]3O)C2=NC(CO)=N1	8,2	-1,442	0,572865112325225	0	297,271	-2,4877	159,77	10	5
CHEMBL1554131	CNC1=C2N=CN([C@@H]3O[C@H](CO)[C@H](O)[C@H]3O)C2=NC=N1	8,2	-1,456	0,572862182136961	0	281,272	-1,5205	125,55	9	4
CHEMBL18003	CC1(CO)OC(C(O)C1O)N1C=NC2=C(N)N=CN=C12	8,2	-1,47	0,572859251948696	0	281,272	-1,5899	139,54	9	4
CHEMBL3248868	COC1=NC(N)=C2N=CN([C@H]3O[C@H](CO)[C@@H](O)[C@@H]3O)C2=N1	8,2	-1,49	0,572855065965461	0	297,271	-1,9714	148,77	10	4
CHEMBL3248869	CSC1=NC(N)=C2N=CN([C@H]3O[C@H](CO)[C@@H](O)[C@@H]3O)C2=N1	8,2	-1,49	0,572855065965461	0	313,339	-1,2581	139,54	10	4
CHEMBL3228694	CC(=O)O[C@@H]1[C@@H](CO)O[C@H]([C@H]1O)N1C=NC2=C(N)N=CN=C12	8,2	-1,492	0,572854647367137	0	309,282	-1,4092	145,61	10	3
CHEMBL1476766	NC1=NC(=O)C2=C(N1)N(C=N2)C1OC(CO)CC1O	8,2	-1,525	0,572847740494799	0	267,245	-1,6575	139,28	8	4
CHEMBL605654	CCCNC1=C2N=CN(C3O[C@H](CO)[C@@H](O)[C@H]3O)C2=NC=N1	8,2	-1,531	0,572846484699829	0	309,326	-0,740300000000001	125,55	9	4
CHEMBL2311161	C[C@]1(O)[C@@H](CO)O[C@H]([C@@H]1O)N1C=NC2=C(N)N=CN=C12	8,2	-1,535	0,572845647503182	0	281,272	-1,5899	139,54	9	4
CHEMBL598	NC1=C2N=CN(C3OC(CO)C(O)C3O)C2=NC(F)=N1	8,2	-1,616	0,572828694271079	0	285,235	-1,8409	139,54	9	4
CHEMBL605234	NC1=C2N=CN(C3O[C@H](C(O)O)[C@@H](O)[C@@H]3O)C2=NC=N1	8,2	-1,678	0,57281571772305	0	283,244	-2,6616	159,77	10	5
CHEMBL606068	C[C@@H](CO)NC1=C2N=CN(C3O[C@H](CO)[C@@H](O)[C@H]3O)C2=NC=N1	8,2	-1,721	0,572806717859095	0	325,325	-1,7695	145,78	10	5
CHEMBL1791037	NC1=C2N=CN([C@@H]3O[C@H](CO)C[C@H]3O)C2=CC=N1	7,8	-1,08	0,57191523759614	0	250,258	-0,345800000000001	106,42	7	3
CHEMBL376278	NC1=C2N=CN([C@@H]3O[C@H](C#C)[C@H](O)[C@@H]3O)C2=NC=N1	7,8	-1,085	0,571914191100331	0	261,241	-1,3391	119,31	8	3
CHEMBL2115480	NC1=C2N=CN([C@H]3C[C@@H](CO)CO3)C2=NC=N1	7,8	-1,148	0,571901005253141	0	235,247	-0,0641	99,08	7	2
CHEMBL1823508	NC1=C2N=CN([C@H]3C[C@@H](O)CO3)C2=NC=N1	7,8	-1,173	0,571895772774097	0	221,22	-0,3117	99,08	7	2
CHEMBL3110071	OC[C@@H]1C[C@@H](O)[C@@H](O1)N1C=NC2=CN=CN=C12	7,8	-1,23	0,571883842721877	0	236,231	-0,533000000000001	93,29	7	2
CHEMBL305686	NC1=C2N=CN([C@@H]3O[C@H](CO)C[C@H]3O)C2=NC=N1	7,8	-1,236	0,571882586926906	0	251,246	-0,9508	119,31	8	3
CHEMBL149864	NC1=C2N=CN([C@H]3CO[C@H](CO)O3)C2=NC=N1	7,8	-1,344	0,571859982617436	0	237,219	-0,7277	108,31	8	2
CHEMBL151301	NC1=C2N=CN([C@@H]3C[C@H](CO)[C@@H](CO)O3)C2=NC=N1	7,8	-1,363	0,571856005933363	0	265,273	-0,7032	119,31	8	3
CHEMBL1575575	NC1=C2N=CN(C3CC(O)C(CO)O3)C2=NC=N1	7,8	-1,37	0,571854540839231	0	251,246	-0,9508	119,31	8	3
CHEMBL609360	CN1C(=O)N=C2N(C=NC2=C1N)C1O[C@H](CO)[C@@H](O)[C@@H]1O	8,1	-1,124	0,562675259202254	0	297,271	-2,6763	148,65	10	4
CHEMBL388597	NC1=NC(N)=C2N=CN([C@@H]3O[C@H](CO)[C@@H](O)[C@@H]3C#N)C2=N1	8,1	-1,223	0,56265453858524	0	291,271	-1,61892	169,12	10	4
CHEMBL2113536	COC[C@H]1O[C@H]([C@H](O)[C@@H]1O)N1C=NC2=C(N)N=CN=C12	8,1	-1,272	0,562644282926314	0	281,272	-1,3259	128,54	9	3
CHEMBL2113544	CCOC[C@H]1O[C@H]([C@H](O)[C@@H]1O)N1C=NC2=C(N)N=CN=C12	8,1	-1,323	0,562633608669064	0	295,299	-0,9358	128,54	9	3
CHEMBL608275	NC1=C2N=CN(C3O[C@H]([C@H](O)C#C)[C@@H](O)[C@H]3O)C2=NC=N1	8,1	-1,337	0,562630678480799	0	291,267	-1,9782	139,54	9	4
CHEMBL1867724	CN(C)C1=NC2=C(N)N=CN=C2N1[C@H]1O[C@@H](CO)[C@H](O)[C@@H]1O	8,1	-1,339	0,562630259882476	0	310,314	-1,914	142,78	10	4
CHEMBL608937	CN(C)C1=NC2=C(N)N=CN=C2N1C1O[C@H](CO)[C@@H](O)[C@H]1O	8,1	-1,339	0,562630259882476	0	310,314	-1,914	142,78	10	4
CHEMBL383144	CNC1=C2N=CN([C@@H]3O[C@H](CO)[C@@H](O)[C@H]3O)C2=NC=N1	8,1	-1,456	0,56260577188055	0	281,272	-1,5205	125,55	9	4
CHEMBL3228698	CCC(=O)O[C@H]1[C@H](O)[C@@H](CO)O[C@H]1N1C=NC2=C(N)N=CN=C12	8,1	-1,538	0,562588609349286	0	323,309	-1,0191	145,61	10	3
CHEMBL1333540	NC1=C2N=C(Cl)N(C3OC(CO)C(O)C3O)C2=NC=N1	8,1	-1,578	0,562580237382816	0	301,69	-1,3266	139,54	9	4
CHEMBL4594396	NC1=C2N=C(Cl)N([C@@H]3O[C@H](CO)[C@@H](O)[C@H]3O)C2=NC=N1	8,1	-1,578	0,562580237382816	0	301,69	-1,3266	139,54	9	4
CHEMBL1741830	NC1=NC(=O)NC2=C1N=CN2[C@H]1O[C@@H](CO)[C@@H](O)[C@@H]1O	8,1	-1,6	0,562575632801257	0	283,244	-2,6867	159,51	9	5
CHEMBL291286	NC1=C2N=CN(C3OC(CO)C(O)C(O)C3O)C2=NC=N1	8,1	-1,608	0,562573958407963	0	297,271	-2,6191	159,77	10	5
CHEMBL3247973	NC1=C2N=CN([C@@H]3O[C@H]([C@@H](O)CO)[C@H](O)[C@H]3O)C2=NC=N1	8,1	-1,681	0,562558679569155	0	297,271	-2,6191	159,77	10	5
CHEMBL3247980	NC1=C2N=CN([C@H]3O[C@H]([C@H](O)CO)[C@H](O)[C@@H]3O)C2=NC=N1	8,1	-1,681	0,562558679569155	0	297,271	-2,6191	159,77	10	5
CHEMBL606495	C[C@@]1(O)[C@H](O)[C@@H](CO)OC1N1C=NC2=C(N)N=C(Cl)N=C12	8,1	-1,731	0,562548214611067	0	315,717	-0,936500000000001	139,54	9	4
Cordycepin	C1[C@H](O[C@H]([C@@H]1O)N2C=NC3=C(N=CN=C32)N)CO	7,7	-1,138	0,561646687988348	0	251,246	-0,9508	119,31	8	3
CHEMBL3310273	NC1=C2N=CN([C@H]3C[C@H](CO)CO3)C2=NC=N1	7,7	-1,148	0,56164459499673	0	235,247	-0,0641	99,08	7	2
CHEMBL2361213	NC1=C2N=CN(C3OCC(O)C3O)C2=NC=N1	7,7	-1,186	0,561636641628584	0	237,219	-1,3409	119,31	8	3
CHEMBL538639	CNC1=C2N=CN([C@@H]3OC[C@@H](O)[C@H]3O)C2=NC=N1	7,7	-1,224	0,561628688260437	0	251,246	-0,8814	105,32	8	3
CHEMBL1334535	NC1=C2N=CN(C3OC(CO)CC3O)C2=NC=N1	7,7	-1,236	0,561626176670496	0	251,246	-0,9508	119,31	8	3
CHEMBL42814	NC1=C2N=CN(C3OC(CO)CC3O)C2=NC=N1	7,7	-1,236	0,561626176670496	0	251,246	-0,9508	119,31	8	3
CHEMBL222542	NC1=C2N=CN([C@@H]3O[C@@H](C[C@@H]3O)C=O)C2=NC=N1	7,7	-1,314	0,561609851335879	0	249,23	-0,7442	116,15	8	2
CHEMBL122399	NC1=C2N=CN([C@@H]3CO[C@@H](CO)O3)C2=NC=N1	7,7	-1,344	0,561603572361026	0	237,219	-0,7277	108,31	8	2
CHEMBL3427695	COC(=O)OC[C@H]1O[C@H]([C@H](O)[C@@H]1O)N1C=NC2=C(N)N=CN=C12	8,4	-1,615	0,555841724083062	1	325,281	-1,1893	154,84	11	3
CHEMBL337389	NC1=C2N=CN([C@@H]3O[C@H](CO)[C@@H](O)[C@@H]3C#N)C2=NC=N1	8	-1,264	0,552389547063197	0	276,256	-1,20112	143,1	9	3
CHEMBL516197	NC1=NC2=C(N)N=CN=C2N1[C@@H]1O[C@H](CO)[C@@H](O)[C@H]1O	8	-1,347	0,552372175232772	0	282,26	-2,3978	165,56	10	5
CHEMBL3246460	NC1=C2N=CN([C@@H]3O[C@H](COC=O)[C@@H](O)[C@@H]3O)C2=NC=N1	8	-1,411	0,552358780086419	0	295,255	-1,7993	145,61	10	3
CHEMBL3037802	NC1=C2N=CN(C3OC(CO)C(O)C3O)C2=NC=N1	8	-1,419	0,552357105693125	0	267,245	-1,98	139,54	9	4
CHEMBL3249839	NC1=C2N=CN([C@@H]3OC[C@@](O)(CO)[C@H]3O)C2=NC=N1	8	-1,419	0,552357105693125	0	267,245	-1,9784	139,54	9	4
CHEMBL2051971	NC1=C2N=CN([C@@H]3O[C@H](CO)[C@H](O)[C@@H]3O)C2=NC=N1	8	-1,419	0,552357105693125	0	267,245	-1,98	139,54	9	4
CHEMBL606298	NC1=C2N=CN(C3O[C@H](CO)[C@@H](O)[C@H]3O)C2=NC=N1	8	-1,419	0,552357105693125	0	267,245	-1,98	139,54	9	4
CHEMBL145188	NC1=C2N=CN([C@@H]3O[C@@H](CO)[C@@H](O)[C@H]3O)C2=NC=N1	8	-1,42	0,552356896393963	0	267,245	-1,98	139,54	9	4
CHEMBL3142859	NC1=C2N=CN([C@@H]3O[C@H](CO)[C@@H](O)[C@@H]3OCC=C)C2=NC=N1	8	-1,428	0,552355222000669	0	307,31	-0,7697	128,54	9	3
CHEMBL1651370	CSC1=NC2=C(N)N=CN=C2N1[C@@H]1O[C@H](CO)[C@@H](O)[C@H]1O	8	-1,465	0,552347477931684	0	313,339	-1,2581	139,54	10	4
CHEMBL1614817	NC1=C2NC(=O)N([C@@H]3O[C@H](CO)[C@@H](O)[C@H]3O)C2=NC=N1	8	-1,466	0,552347268632523	0	283,244	-2,6867	159,51	9	5
CHEMBL610587	CNC1=C2N=CN(C3O[C@H](CO)[C@@](C)(O)[C@H]3O)C2=NC=N1	8	-1,477	0,552344966341743	0	295,299	-1,1304	125,55	9	4
CHEMBL2093086	CC[C@]1(O)[C@@H](CO)O[C@H]([C@@H]1O)N1C=NC2=C(N)N=CN=C12	8	-1,557	0,552328222408803	0	295,299	-1,1998	139,54	9	4
CHEMBL453867	NC1=C2N=CN(C2=NC=N1)[C@]1(CO)O[C@H](CO)[C@@H](O)[C@H]1O	8	-1,62	0,552315036561612	0	297,271	-2,8335	159,77	10	5
CHEMBL3350446	OCC1OC(C(O)C1O)N1C=NC2=C(N=[N+]=[N-])N=CN=C12	8	-1,697	0,552298920526157	0	293,243	-0,6204	162,28	9	3
CHEMBL3310272	NC1=C2N=CN([C@@H]3OC[C@@H](CO)[C@H]3O)C2=NC=N1	7,6	-1,179	0,551381696466306	0	251,246	-1,0933	119,31	8	3
CHEMBL1563465	NC1=C2N=CN([C@@H]3O[C@H](CO)C[C@@H]3O)C2=NC=N1	7,6	-1,236	0,551369766414086	0	251,246	-0,9508	119,31	8	3
CHEMBL38860	NC1=C2N=CN([C@H]3CO[C@@H](CO)O3)C2=NC=N1	7,6	-1,344	0,551347162104616	0	237,219	-0,7277	108,31	8	2
CHEMBL324567	NC1=C2N=CN([C@H]3C[C@H](CO)[C@@H](CO)O3)C2=NC=N1	7,6	-1,363	0,551343185420542	0	265,273	-0,7032	119,31	8	3
CHEMBL607739	NC1=C2N=CN(C3O[C@H](CO)[C@@H](O)[C@H]3O)C2=NC(NCCCCO)=N1	8,7	-1,537	0,549127280186909	2	354,367	-1,7956	171,8	11	6
CHEMBL1741784	NC[C@H]1O[C@@H](C[C@@H]1O)N1C=NC2=C(N)N=CN=C12	7,9	-1,05	0,542177926827403	0	250,262	-0,9844	125,1	8	3
CHEMBL1976212	NCC1OC(CC1O)N1C=NC2=C(N)N=CN=C12	7,9	-1,05	0,542177926827403	0	250,262	-0,9844	125,1	8	3
CHEMBL3392362	NCC1OC(C(O)C1O)N1C=NC2=C(N)N=CN=C12	7,9	-1,14	0,542159089902845	0	266,261	-2,0136	145,33	9	4
CHEMBL36442	CC1OC(CO)(C(O)C1O)N1C=NC2=C(N)N=CN=C12	7,9	-1,32	0,542121416053729	0	281,272	-1,8059	139,54	9	4
CHEMBL1651374	NC1=NC2=CN=CN=C2N1[C@@H]1O[C@H](CO)[C@@H](O)[C@H]1O	7,9	-1,328	0,542119741660435	0	267,245	-1,98	139,54	9	4
CHEMBL4065501	NC1=C2N=CN(C2=NC=N1)[C@@]1(O[C@H](CO)[C@@H](O)[C@H]1O)C#N	7,9	-1,38	0,542108858104023	0	292,255	-2,30222	163,33	10	4
CHEMBL39762	NC1=C2N=CN(C3OCC(O)C(O)C3O)C2=NC=N1	7,9	-1,39	0,542106765112406	0	267,245	-1,98	139,54	9	4
CHEMBL3247983	C[C@H](O)[C@H]1O[C@@H]([C@@H](O)[C@H]1O)N1C=NC2=C(N)N=CN=C12	7,9	-1,41	0,542102579129171	0	281,272	-1,5915	139,54	9	4
CHEMBL3247981	C[C@@H](O)[C@H]1O[C@@H]([C@@H](O)[C@H]1O)N1C=NC2=C(N)N=CN=C12	7,9	-1,41	0,542102579129171	0	281,272	-1,5915	139,54	9	4
CHEMBL1413677	NC1=C2N=CN([C@@H]3O[C@@H](CO)[C@H](O)[C@@H]3O)C2=NC=N1	7,9	-1,419	0,542100695436715	0	267,245	-1,98	139,54	9	4
CHEMBL1453928	CNC1=C2N=CN([C@@H]3O[C@H](CO)[C@@H](O)[C@@H]3O)C2=NC=N1	7,9	-1,456	0,54209295136773	0	281,272	-1,5205	125,55	9	4
CHEMBL1394352	CNC1=C2N=CN([C@@H]3O[C@@H](CO)[C@H](O)[C@@H]3O)C2=NC=N1	7,9	-1,456	0,54209295136773	0	281,272	-1,5205	125,55	9	4
CHEMBL1651381	CSC1=NC(N)=C2N=CN([C@@H]3O[C@H](CO)[C@@H](O)[C@H]3O)C2=N1	7,9	-1,49	0,54208583519623	0	313,339	-1,2581	139,54	10	4
CHEMBL2004810	NC1=C2N=CN(C2=NC=N1)C1(CO)OC(CO)C(O)C1O	7,9	-1,62	0,542058626305202	0	297,271	-2,8335	159,77	10	5
CHEMBL1630947	CNC1=C2N=CN([C@@H]3O[C@H]([C@H](O)CO)[C@@H](O)[C@H]3O)C2=NC=N1	7,9	-1,718	0,54203811498735	0	311,298	-2,1596	145,78	10	5
CHEMBL116430	NC1=C2N=CN([C@@H]3O[C@H](CO)[C@H]3CO)C2=NC=N1	7,5	-1,23	0,541114611952646	0	251,246	-1,0933	119,31	8	3
CHEMBL1476759	OC[C@@H]1O[C@H]([C@@H](O)[C@H]1O)N1C=NC2=CN=CN=C12	7,5	-1,274	0,541105402789528	0	252,23	-1,5622	113,52	8	3
CHEMBL397156	NNC1=C2N=CN([C@@H]3O[C@H](CO)[C@@H](O)[C@H]3O)C2=NC(N)=N1	8,6	-1,38	0,538903729898895	2	297,275	-2,6944	177,59	11	6
CHEMBL608077	NC1=C2N=CN(C3O[C@H](CO)[C@@H](O)[C@H]3O)C2=NC(NCCO)=N1	8,6	-1,595	0,538858730579117	2	326,313	-2,5758	171,8	11	6
CHEMBL1773925	C[C@@]1(O)[C@@H](CO)O[C@H]([C@@H]1O)N1C=NC2=C(NN)N=C(N)N=C12	8,6	-1,996	0,538774801615253	2	311,302	-2,3043	177,59	11	6
CHEMBL206028	NC[C@@H]1[C@@H](CO)O[C@H]([C@@H]1O)N1C=NC2=C(N)N=CN=C12	7,8	-1,247	0,531880284636127	0	280,288	-1,766	145,33	9	4
CHEMBL594774	CN(C)C1=C2N=CN([C@H]3O[C@@H](CO)[C@H](N)[C@@H]3O)C2=NC=N1	7,8	-1,361	0,531856424531686	0	294,315	-1,5298	122,55	9	3
CHEMBL3247986	C[C@H](O)[C@@H]1O[C@@H]([C@@H](O)[C@@H]1O)N1C=NC2=C(N)N=CN=C12	7,8	-1,41	0,53184616887276	0	281,272	-1,5915	139,54	9	4
CHEMBL1236872	NC1=C2N=CN([C@@H]3O[C@H](CO)[C@H](O)[C@H]3O)C2=NC=N1	7,8	-1,419	0,531844285180305	0	267,245	-1,98	139,54	9	4
CHEMBL3249840	NC1=C2N=CN([C@@H]3OC[C@](O)(CO)[C@H]3O)C2=NC=N1	7,8	-1,419	0,531844285180305	0	267,245	-1,9784	139,54	9	4
CHEMBL604406	CCNC1=C2N=CN(C3O[C@H](CO)[C@@H](O)[C@H]3O)C2=NC=N1	7,8	-1,507	0,53182586685407	0	295,299	-1,1304	125,55	9	4
CHEMBL380883	NC1=C2N=CN([C@@H]3O[C@](S)(CO)[C@@H](O)[C@H]3O)C2=NC=N1	7,8	-1,902	0,531743193685176	0	299,312	-1,7225	139,54	10	5
CHEMBL59349	CCC(CO)OC(CO)N1C=NC2=C(N)N=CN=C12	7,4	-1,323	0,530838736874192	0	267,289	-0,3131	119,31	8	3
CHEMBL610444	NNC1=NC(N)=C2N=CN(C3O[C@H](CO)[C@@H](O)[C@H]3O)C2=N1	8,5	-1,447	0,528633296598647	2	297,275	-2,6944	177,59	11	6
CHEMBL1911740	C[C@@]1(O)[C@H](O)[C@@H](CO)O[C@H]1N1C=NC2=C(N)N=C(NN)N=C12	8,5	-1,987	0,528520275051299	2	311,302	-2,3043	177,59	11	6
CHEMBL77518	NC1=C2N=CN([C@@H]3O[C@@H](C=O)[C@@H](O)[C@H]3O)C2=NC=N1	7,7	-1,217	0,521630153354569	0	265,229	-1,7734	136,38	9	3
CHEMBL603354	NC1=C2N=CN(C3O[C@H](C#N)[C@@H](O)[C@H]3O)C2=NC=N1	7,7	-1,245	0,52162429297804	0	262,229	-1,44872	143,1	9	3
CHEMBL1651373	CNC1=NC2=CN=CN=C2N1[C@@H]1O[C@H](CO)[C@@H](O)[C@H]1O	7,7	-1,365	0,521599177078629	0	281,272	-1,5205	125,55	9	4
CHEMBL2004268	CN(C)C1C(CO)OC(C1O)N1C=NC2=C(N)N=CN=C12	7,7	-1,416	0,52158850282138	0	294,315	-1,4107	122,55	9	3
CHEMBL91573	NC1=C2N=CN(C3O[C@H](CO)[C@H](O)[C@H]3O)C2=NC=N1	7,7	-1,419	0,521587874923894	0	267,245	-1,98	139,54	9	4
CHEMBL11909	NC1=C2N=CN(C3OC(CO)C(O)C3O)C2=NC=N1	7,7	-1,419	0,521587874923894	0	267,245	-1,98	139,54	9	4
CHEMBL1090	NC1=C2N=CN([C@@H]3O[C@H](CO)[C@@H](O)[C@@H]3O)C2=NC=N1	7,7	-1,419	0,521587874923894	0	267,245	-1,98	139,54	9	4
CHEMBL3247982	NC1=C2N=CN([C@H]3O[C@H]([C@@H](O)CO)[C@H](O)[C@@H]3O)C2=NC=N1	7,7	-1,681	0,521533038543514	0	297,271	-2,6191	159,77	10	5
CHEMBL3247979	NC1=C2N=CN([C@@H]3O[C@H]([C@H](O)CO)[C@H](O)[C@@H]3O)C2=NC=N1	7,7	-1,681	0,521533038543514	0	297,271	-2,6191	159,77	10	5
CHEMBL291564	NC1=C2N=CN(C(CO)OC(CO)CCl)C2=NC=N1	7,2	-1,488	0,510291381999682	0	287,707	-0,484300000000001	119,31	8	3
CHEMBL3248870	NNC1=NC(N)=C2N=CN([C@H]3O[C@H](CO)[C@@H](O)[C@@H]3O)C2=N1	8,3	-1,447	0,508120476085827	2	297,275	-2,6944	177,59	11	6
CHEMBL418503	NC1=C2N=CN(C(CO)OC(CO)CO)C2=NC=N1	7,4	-1,525	0,490796458443517	0	269,261	-1,7308	139,54	9	4
CHEMBL121690	NC1=C2N=CN(COC(CO)CO)C2=NC=N1	7	-1,315	0,489814770241845	0	239,235	-1,2642	119,31	8	3
CHEMBL2448172	NC1=C2N=CN([C@@H](CO)O[C@H](CO)C=O)C2=NC=N1	7,2	-1,497	0,470289498307226	0	267,245	-1,5242	136,38	9	3
CHEMBL502507	C[C@H]1C[C@@H](O[C@@H]1CO)N1C=NC2=C(N)N=CN=C12	8,4	-956	0,433589743589744	0	249,274	0,324399999999999	99,08	7	2
CHEMBL1253350	C[C@H]1O[C@H](C[C@@H]1O)N1C=NC2=C(N)N=CN=C12	8,2	-946	0,415169914694492	0	235,247	0,0768	99,08	7	2
